# Supplementary material for: Multilocus sequence typing of the invasive pest Halyomorpha halys (Hemiptera: Pentatomidae) and associated endosymbiont reveals unexplored diversity
Source: Insect Sci. 2025 Apr 9;33(3):1187–205. doi: 10.1111/1744-7917.70034 (PMC13252635; doi:10.1111/1744-7917.70034)
Supplement: Supplementary file 2 — Table S2 List of accession numbers of Halyomorpha halys COI haplotypes used for haplotype inference. [file INS-33-1187-s002.xlsx]

## Sheet: COI_qualitative_dataset
Table S2:	List of accession numbers of Halyomorpha halys COI haplotypes used for haplotype inference. The list does not include the abundance of sequences present in literature.
Accession_number	Haplotype	Reference
KF273380	H1	Gariepy et al., 2014
KF273381	H2	Gariepy et al., 2014
KF273382	H3	Gariepy et al., 2014
KF273383	H4	Gariepy et al., 2014
KF273384	H5	Gariepy et al., 2014
KF273385	H6	Gariepy et al., 2014
KF273386	H7	Gariepy et al., 2014
KF273387	H8	Gariepy et al., 2014
KF273388	H9	Gariepy et al., 2014
KF273389	H10	Gariepy et al., 2014
KF273390	H11	Gariepy et al., 2014
KF273391	H12	Gariepy et al., 2014
KF273392	H13	Gariepy et al., 2014
KF273393	H14	Gariepy et al., 2014
KF273394	H15	Gariepy et al., 2014
KF273395	H16	Gariepy et al., 2014
KF273396	H17	Gariepy et al., 2014
KF273397	H18	Gariepy et al., 2014
KF273398	H19	Gariepy et al., 2014
KF273399	H20	Gariepy et al., 2014
KF273400	H21	Gariepy et al., 2014
KF273401	H22	Gariepy et al., 2014
KF273402	H23	Gariepy et al., 2014
KX017333	H24	Lee et al., 2018
JX548483	H25	Tillman et al., 2015
KF112039	H26	Xu et al., 2014
MF537223	H28	Valentin et al., 2017
KR070749	H30	Gariepy et al., 2015
KR070748	H31	Gariepy et al., 2015
KR070750	H32	Gariepy et al., 2015
KR070751	H33	Gariepy et al., 2015
KX017331	H34	Lee et al., 2018
KX017376	H35	Lee et al., 2018
KX017360	H36	Lee et al., 2018
KX017355	H37	Lee et al., 2018
KX017337	H38	Lee et al., 2018
KX017357	H39	Lee et al., 2018
KY710346	H40	Cesari et al., 2018
KX017346	H41	Lee et al., 2018
KX017354	H42	Lee et al., 2018
KX017332	H43	Lee et al., 2018
KX017348	H44	Lee et al., 2018
KX017373	H45	Lee et al., 2018
KX017367	H46	Lee et al., 2018
KX017383	H47	Lee et al., 2018
KX017370	H48	Lee et al., 2018
KX017334	H49	Lee et al., 2018
KX017388	H50	Lee et al., 2018
KX017394	H51	Lee et al., 2018
MF537243	H52	Valentin et al., 2017
MF537247	H56	Valentin et al., 2017
MT765144	H63	Martinez-Sañudo et al., 2020
MT765146	H65	Martinez-Sañudo et al., 2020
MT765147	H66	Martinez-Sañudo et al., 2020
MT765148	H67	Martinez-Sañudo et al., 2020
MT765149	H79	Martinez-Sañudo et al., 2020
MK779996	H162	Kapantaidaki et al., 2019
MK779997	H163	Kapantaidaki et al., 2019
MT199091	H164	Schuler et al., 2020
MT199092	H165	Schuler et al., 2020
MT199093	H166	Schuler et al., 2020
MT199094	H167	Schuler et al., 2020
KU601519	H1017	Dhami et al., 2016
MT517231	N4	Yan et al., 2021
MT517234	N7	Yan et al., 2021
MT517236	N9	Yan et al., 2021
MT517239	N12	Yan et al., 2021
MT517240	N13	Yan et al., 2021
MT517241	N14	Yan et al., 2021
MT517248	N21	Yan et al., 2021
MT517249	N22	Yan et al., 2021
MT517251	N24	Yan et al., 2021
MT517252	N25	Yan et al., 2021
MT517253	N26	Yan et al., 2021
MT517254	N27	Yan et al., 2021
MT517255	N28	Yan et al., 2021
MT517256	N29	Yan et al., 2021
MT517257	N30	Yan et al., 2021
MT517259	N32	Yan et al., 2021
MT517260	N33	Yan et al., 2021
MT517261	N34	Yan et al., 2021
MT517262	N35	Yan et al., 2021
MT517263	N36	Yan et al., 2021
MT517264	N37	Yan et al., 2021
MT517265	N38	Yan et al., 2021
MT517266	N39	Yan et al., 2021
MT517267	N40	Yan et al., 2021
MT517268	N41	Yan et al., 2021
MT517270	N43	Yan et al., 2021
MT517272	N45	Yan et al., 2021
MT517273	N46	Yan et al., 2021
MT517274	N47	Yan et al., 2021

## Sheet: COII_qualitative_dataset
Table S3:	List of accession numbers of Halyomorpha halys COII haplotypes used for haplotype inference. The list does not include the abundance of sequences present in literature.
Accession_number	Haplotype	Reference
KF112000	h1	Xu et al., 2014
KF112001	h2	Xu et al., 2014
KF112002	h3	Xu et al., 2014
KF112003	h4	Xu et al., 2014
KF112004	h5	Xu et al., 2014
KF112005	h6	Xu et al., 2014
KF112006	h7	Xu et al., 2014
KF112007	h8	Xu et al., 2014
KF112008	h9	Xu et al., 2014
KF112009	h10	Xu et al., 2014
KF112010	h11	Xu et al., 2014
KF112011	h12	Xu et al., 2014
KF112012	h13	Xu et al., 2014
KF112013	h14	Xu et al., 2014
KF112014	h15	Xu et al., 2014
KF112015	h16	Xu et al., 2014
KF112016	h17	Xu et al., 2014
KF112017	h18	Xu et al., 2014
KY710617	h20	Cesari et al., 2018
KY710595	h21	Cesari et al., 2018
MT490838	n1	Yan et al., 2021
MT490839	n2	Yan et al., 2021
MT490840	n3	Yan et al., 2021
MT490841	n4	Yan et al., 2021
MT490842	n5	Yan et al., 2021
MT490843	n6	Yan et al., 2021
MT490845	n8	Yan et al., 2021
MT490847	n10	Yan et al., 2021
MT490848	n11	Yan et al., 2021
MT490849	n12	Yan et al., 2021
MT490850	n13	Yan et al., 2021
MT490851	n14	Yan et al., 2021
MT490852	n15	Yan et al., 2021
MT490853	n16	Yan et al., 2021
MT490854	n17	Yan et al., 2021
MT490855	n18	Yan et al., 2021
MT490856	n19	Yan et al., 2021
MT490857	n20	Yan et al., 2021
MT490859	n22	Yan et al., 2021
MT490860	n23	Yan et al., 2021

## Sheet: dYbg_qualitative_dataset
Table S4:	List of accession numbers of ‘Candidatus Pantoea carbekii’ ΔYbgF haplotypes used for haplotype inference. The list does not include the abundance of sequences present in literature.
Accession_number	Haplotype	Reference
KY379175	P1	Otero-Bravo and Sabree, 2018
KY379176	P2	Otero-Bravo and Sabree, 2018
MT773137	P3	Martinez-Sañudo et al., 2020
MT773138	P4	Martinez-Sañudo et al., 2020
MT773139	P5	Martinez-Sañudo et al., 2020
MT773140	P6	Martinez-Sañudo et al., 2020
MT773141	P7	Martinez-Sañudo et al., 2020

## Sheet: Each_HhPc_marker_haplotype
Table S5:	List of haplotypes identified for each marker under analysis and for each sample. COI and COII are mitochondrial markers of H. halys. All the markers starting with "Hh_" are novel insect nuclear markers. ΔybgF is a pseudogene of P. carbekii. All the markers starting with "Pc_" are novel symbiont markers. Haplotypes written in bold are newly described haplotypes of previously known markers.
Sample_name	COI_haplotype	COII_haplotype	Hh_D3Pdh_haplotype_allele1	Hh_D3Pdh_haplotype_allele2	Hh_UP1_haplotype	Hh_KsPi_haplotype	ΔybgF_haplotype	Pc_SucA_haplotype	Pc_SurA_haplotype	Pc_TamA_haplotype	Population
Hh_208_Bra	H43	h3	D3PDh_h1			KsPi_h2	P2	SucA_h3	SurA_h3	TamA_h3	Cuneo
Hh_209_Bra	H43	h3	D3PDh_h1	D3PDh_h11		KsPi_h1	P2	SucA_h3	SurA_h3	TamA_h3	Cuneo
Hh_210_Bra	H41	h3	D3PDh_h1	D3PDh_h2	UP1_h1	KsPi_h1	P2		SurA_h3	TamA_h3	Cuneo
Hh_211_Bra	H40	h3	D3PDh_h6	D3PDh_h7	UP1_h1	KsPi_h3		SucA_h3			Cuneo
Hh_212_Bra		h3	D3PDh_h1	D3PDh_h2		KsPi_h1					Cuneo
Hh_213_Bra	H3	h3	D3PDh_h1				P2	SucA_h4	SurA_h4	TamA_h3	Cuneo
Hh_214_Bra	H1	h1	D3PDh_h1	D3PDh_h11	UP1_h2	KsPi_h1	P1	SucA_h1		TamA_h1	Cuneo
Hh_215_Bra	H41	h3	D3PDh_h2			KsPi_h1		SucA_h3	SurA_h3	TamA_h3	Cuneo
Hh_216_Bra	H43	h3	D3PDh_h1			KsPi_h2	P2	SucA_h3	SurA_h3	TamA_h3	Cuneo
Hh_217_Bra	H43	h3	D3PDh_h1				P2	SucA_h3	SurA_h3	TamA_h3	Cuneo
Hh_224_Scandiano	H1	h1	D3PDh_h1	D3PDh_h3	UP1_h2			SucA_h1	SurA_h1	TamA_h1	Reggio Emilia
Hh_225_Scandiano	H1	h1	D3PDh_h1	D3PDh_h12	UP1_h2	KsPi_h4					Reggio Emilia
Hh_226_Scandiano	H1	h1	D3PDh_h3		UP1_h2						Reggio Emilia
Hh_227_Scandiano	H1	h1	D3PDh_h1	D3PDh_h3	UP1_h3		P1	SucA_h1	SurA_h1	TamA_h1	Reggio Emilia
Hh_228_Scandiano	H1		D3PDh_h1	D3PDh_h3	UP1_h3						Reggio Emilia
Hh_229_Scandiano	H1		D3PDh_h1	D3PDh_h13	UP1_h3						Reggio Emilia
Hh_230_Scandiano	H1	h1	D3PDh_h1		UP1_h3			SucA_h1	SurA_h1	TamA_h1	Reggio Emilia
Hh_231_Scandiano	H1				UP1_h1		P1	SucA_h1	SurA_h1	TamA_h1	Reggio Emilia
Hh_232_Scandiano	H1	h1	D3PDh_h1			KsPi_h1	P1	SucA_h1	SurA_h1	TamA_h1	Reggio Emilia
Hh_233_Scandiano	H1	h1	D3PDh_h4		UP1_h2		P1	SucA_h1	SurA_h1	TamA_h1	Reggio Emilia
Hh_234_Scandiano	H1	h1			UP1_h2			SucA_h1	SurA_h1	TamA_h1	Reggio Emilia
Hh_235_RobeccodOglio	H43		D3PDh_h1	D3PDh_h2	UP1_h1	KsPi_h1	P2	SucA_h3	SurA_h3		Cremona
Hh_236_RobeccodOglio	H1	h1	D3PDh_h1		UP1_h4		P1	SucA_h1	SurA_h1	TamA_h1	Cremona
Hh_237_RobeccodOglio	H43	h3	D3PDh_h6	D3PDh_h7			P2	SucA_h3	SurA_h3	TamA_h3	Cremona
Hh_238_RobeccodOglio	H40	h3	D3PDh_h1	D3PDh_h2	UP1_h1	KsPi_h1	P2	SucA_h3	SurA_h3	TamA_h3	Cremona
Hh_239_RobeccodOglio	H3	h3	D3PDh_h1	D3PDh_h2			P2	SucA_h4	SurA_h4	TamA_h3	Cremona
Hh_240_RobeccodOglio	H41	h3			UP1_h1	KsPi_h5	P2	SucA_h3	SurA_h3	TamA_h3	Cremona
Hh_241_RobeccodOglio	H1	h1	D3PDh_h1			KsPi_h5	P1	SucA_h1	SurA_h5	TamA_h1	Cremona
Hh_242_RobeccodOglio	H40		D3PDh_h1	D3PDh_h2	UP1_h1						Cremona
Hh_243_RobeccodOglio	H40	h3			UP1_h5		P2	SucA_h3	SurA_h3	TamA_h3	Cremona
Hh_244_RobeccodOglio	H3	h3	D3PDh_h1		UP1_h4			SucA_h4	SurA_h4	TamA_h3	Cremona
Hh_245_Samsun	H1	h1	D3PDh_h1	D3PDh_h5	UP1_h3	KsPi_h1	P1	SucA_h1	SurA_h1	TamA_h1	Samsun
Hh_246_Samsun	H1	h1	D3PDh_h1		UP1_h1	KsPi_h1		SucA_h1	SurA_h1	TamA_h1	Samsun
Hh_247_Samsun	H1	h1	D3PDh_h1		UP1_h1	KsPi_h1	P1	SucA_h1	SurA_h5	TamA_h1	Samsun
Hh_248_Samsun	H1	h1	D3PDh_h1	D3PDh_h2	UP1_h1	KsPi_h1	P1	SucA_h1	SurA_h1	TamA_h1	Samsun
Hh_249_Samsun	H1	h1	D3PDh_h1		UP1_h1	KsPi_h1	P1	SucA_h1	SurA_h1	TamA_h1	Samsun
Hh_250_Samsun	H1	h1	D3PDh_h2		UP1_h1	KsPi_h1	P1	SucA_h1	SurA_h1	TamA_h1	Samsun
Hh_251_Samsun	H1	h1	D3PDh_h5		UP1_h1		P1	SucA_h1	SurA_h1	TamA_h1	Samsun
Hh_252_Samsun	H1	h1	D3PDh_h1		UP1_h1	KsPi_h1	P1		SurA_h1		Samsun
Hh_253_Ordu	H1	h1			UP1_h3	KsPi_h1	P1		SurA_h1	TamA_h1	Ordu
Hh_254_Ordu	H1	h1	D3PDh_h1		UP1_h3	KsPi_h1	P1	SucA_h1	SurA_h1	TamA_h1	Ordu
Hh_255_Ordu	H1	h1	D3PDh_h1			KsPi_h1	P1	SucA_h1	SurA_h1	TamA_h1	Ordu
Hh_256_Ordu	H1	h1	D3PDh_h1	D3PDh_h2	UP1_h4	KsPi_h1	P1	SucA_h1	SurA_h1	TamA_h1	Ordu
Hh_257_Ordu	H1	h1	D3PDh_h1	D3PDh_h2	UP1_h4	KsPi_h1	P1	SucA_h1	SurA_h1		Ordu
Hh_258_Ordu	H1	h1	D3PDh_h1	D3PDh_h5	UP1_h4	KsPi_h1	P1	SucA_h1	SurA_h1	TamA_h1	Ordu
Hh_259_Ordu	H1	h1	D3PDh_h8	D3PDh_h9		KsPi_h1	P1	SucA_h1		TamA_h1	Ordu
Hh_260_Ordu	H1	h1	D3PDh_h8	D3PDh_h9		KsPi_h1	P1	SucA_h1	SurA_h1	TamA_h1	Ordu
Hh_261_Ordu	H1	h1	D3PDh_h1					SucA_h1	SurA_h1	TamA_h1	Ordu
Hh_262_Ordu	H1	h1	D3PDh_h1	D3PDh_h2		KsPi_h1	P1	SucA_h1	SurA_h1	TamA_h1	Ordu
Hh_263_Ordu	H3	h3	D3PDh_h1			KsPi_h1	P2	SucA_h4	SurA_h4	TamA_h3	Ordu
Hh_264_Ordu	H1	h1	D3PDh_h1		UP1_h4		P1	SucA_h1	SurA_h1	TamA_h1	Ordu
Hh_265_Ordu	H3	h3	D3PDh_h1					SucA_h4	SurA_h4	TamA_h3	Ordu
Hh_Beijing_1	H3	h5	D3PDh_h1			KsPi_h1	P1	SucA_h1	SurA_h1	TamA_h1	Beijing
Hh_Beijing_2	H170	h3	D3PDh_h3		UP1_h1	KsPi_h1	P2	SucA_h5	SurA_h4	TamA_h3	Beijing
Hh_Beijing_3	H168	h3	D3PDh_h1		UP1_h2	KsPi_h1	P1	SucA_h1	SurA_h1	TamA_h1	Beijing
Hh_Beijing_4	H168	h3	D3PDh_h1				P1	SucA_h1	SurA_h1	TamA_h1	Beijing
Hh_Beijing_5	H1	h1	D3PDh_h1				P2	SucA_h1	SurA_h1	TamA_h3	Beijing
Hh_Beijing_6	H1	h1	D3PDh_h1				P1	SucA_h1	SurA_h1	TamA_h1	Beijing
Hh_Beijing_7	H1	h1	D3PDh_h1		UP1_h1	KsPi_h1	P2	SucA_h1	SurA_h1	TamA_h3	Beijing
Hh_Beijing_8	H1	n15				KsPi_h1	P2	SucA_h1	SurA_h1	TamA_h3	Beijing
Hh_Beijing_9	H1	h1	D3PDh_h1		UP1_h3			SucA_h1	SurA_h1	TamA_h3	Beijing
Hh_Beijing_10	H1	h1	D3PDh_h1			KsPi_h1	P2	SucA_h1	SurA_h1	TamA_h3	Beijing
Hh_Henan_1	H1	h1	D3PDh_h10		UP1_h3		P8	SucA_h4	SurA_h3	TamA_h3	Henan
Hh_Henan_2	H7	h1	D3PDh_h1				P2	SucA_h6	SurA_h1	TamA_h4	Henan
Hh_Henan_3	H33	h3	D3PDh_h1				P2	SucA_h6	SurA_h1		Henan
Hh_Henan_4	H33	h3	D3PDh_h1				P2	SucA_h4	SurA_h3	TamA_h3	Henan
Hh_Henan_5	H7	h1	D3PDh_h1				P2	SucA_h1	SurA_h1	TamA_h3	Henan
Hh_Henan_6	H33	h3	D3PDh_h10				P2	SucA_h6	SurA_h1	TamA_h3	Henan
Hh_Henan_7	H17	h1	D3PDh_h1			KsPi_h1	P2	SucA_h1	SurA_h1	TamA_h3	Henan
Hh_Henan_8	H17	h1	D3PDh_h1		UP1_h6	KsPi_h1	P2	SucA_h4	SurA_h3	TamA_h3	Henan
Hh_Henan_9	H169	h1	D3PDh_h1		UP1_h6		P2	SucA_h6	SurA_h1	TamA_h3	Henan
Hh_Henan_10	H7	h22				KsPi_h1	P1	SucA_h1	SurA_h1	TamA_h1	Henan

## Sheet: New_markers_polymorphisms_summ
Table S6:	Summary of polymorphisms among different haplotypes and reference genomes for the newly identified molecular markers
Target organism	Marker	haplotype	SNPs	insertions	deletions
Halyomorpha halys Ref: GCF_000696795	KsPi	h2	16	2	1
		h3	15	2	1
		h4	36	4	2
		h5	1	0	0
	UP1	h2	2	0	1
		h3	4	0	2
		h4	1	0	0
		h5	2	0	1
		h6	5	0	1
	D3PDh	h2	1	0	0
		h3	1	0	0
		h4	1	0	1
		h5	1	0	0
		h6	8	0	0
		h7	4	0	1
		h8	3	0	1
		h9	12	0	0
		h10	5	0	0
		h11	2	0	0
		h12	2	0	0
		h13	2	0	0
Candidatus Pantoea carbekii' Ref: NZ_CP010907	TamA	h3	1	0	0
		h4	2	0	0
	SucA	h3	4	0	0
		h4	2	0	0
		h5	3	0	0
		h6	1	0	0
	SurA	h3	2	0	0
		h4	1	0	0
		h5	1	0	0
